# Supplementary material for: Analysis of RNA-containing compartments by hybridization and proximity labeling in cultured human cells
Source: STAR Protoc. 2022 Jan 28;3(1):101139. doi: 10.1016/j.xpro.2022.101139 (PMC8808287; doi:10.1016/j.xpro.2022.101139)
Supplement: Table S1. Oligonucleotide probe sets used in this study, related to step 20 of “before you begin” and key resources table [file mmc1.xlsx]

## Sheet: 45S pre-rRNA set
Table S1. Oligonucleotide probe sets used in this study. Related to Step 20 of the "Before you begin" section and the Key resources table.
Oligonucleotide name	Sequence, 5' to 3'
45S_ETS_18_1	AGAGGACAGCGTGTCAGC
45S_ETS_18_2	CAACCTCTCCAGCGACAG
45S_ETS_18_3	AGGCGGCTCAAGCAGGAG
45S_ETS_18_9	CGGAGCGAGAAGGACGGT
45S_ETS_18_11	GACAGCGAGGGCTGTCTG
45S_ETS_18_14	CTGAGGGACAACCCGGAG
45S_ETS_18_18	TCGGAGGCAGAACGGCAG
45S_ETS_18_20	CTTCCTTCCGAGGCAGAG
45S_ETS_18_21	TCGAGCGTTCGCGTTCAG
45S_ETS_18_28	CACAGTAGGCGACGAGCC
45S_ETS_18_31	CACGCAAACGCGGTCGTC
45S_ETS_18_37	GGGGAAGAGGGCACAGAC
45S_ETS_18_42	CGACCCGGTTCGGAAGAG
45S_ETS_18_43	CACACGTCGCACGAACGC
45S_ETS_18_45	ACACGACGGCCAAGGGAG
45S_ETS_19_11	GAACGACACACCACCGTTC
45S_ETS_19_16	GGTACGAGGAAACACCTGC
45S_ETS_19_17	GAAGGCTTTTCTCACCGAG
45S_ETS_19_18	AAGGCACGCCTCTCAGATC
45S_ETS_19_24	CTCGTGATTCTCGTCCATC
45S_ETS_19_25	CACAGACACGAGGGCGGTC
45S_ETS_19_26	CACCAGGAAAACACGGCCG
45S_ETS_19_27	CTCGGGGAGAAACCTCAGG
45S_ETS_20_1	GAGACGAGAACGCCTGACAC
45S_ETS_20_3	GAGAGGAGAGACGAGGGGAC
45S_ETS_20_4	CAAGTCGACAACCACTGGAG
45S_ETS_20_7	GAAGTCAACCCACACACGAC
45S_ETS_20_12	AACGGACGTGAAGCCGGTGA
45S_ETS_20_13	ACGGGGAAGGCGCGAGAAAG
45S_ETS_20_14	GAGAAGACGAGAGACCACGG
45S_ETS_21_4	CTCGTCTCGTCTCACTCAAAC
45S_ETS_22_1	TCACCACATCGATCACGAAGAG
45S_ETS_22_3	CATAACGGAGGCAGAGACAGAG
45S_ITS_18_1	GTGGGTGTGCGGAGGGAA
45S_ITS_18_2	CGAGTTCTCCGGCTCTCG
45S_ITS_18_3	ACGACACGCGCACACCAA
45S_ITS_18_4	GGAGGAGGGCACCGAGAC
45S_ITS_18_6	AGACGCCCTAGCGGGAAG
45S_ITS_18_13	CCAAGAGGAGAGGGGGTT
45S_ITS_18_14	ACGACGCACCGGGAGGAG
45S_ITS_18_19	GAGCCGGCTCTCTCTTTC
45S_ITS_19_2	AACGCGCTAGGTACCTGGA
45S_ITS_19_9	CGGACGGACGGACGGAATC
45S_ITS_20_1	CAAGGGGTCTTTAAACCTCC
45S_ITS_20_2	TCGGAAGGTTTCACACCACG
45S_ITS_20_4	TACGAGGTCGATTTGGCGAG
45S_ITS_20_5	AGAGGCGACGGGAGAGAGAG
45S_ITS_21_2	AGACGAGACAGCAAACGGGAC

## Sheet: Scrambled 45S set
Table S1. Oligonucleotide probe sets used in this study. Related to Step 20 of the "Before you begin" section and the Key resources table.
Original oligonucleotide	Scrambled sequence (Genscript), 5' to 3'
45S_ETS_18_1	GAGCCGGTAGACAATGCG
45S_ETS_18_2	ACGATCGCGCCAATCACC
45S_ETS_18_3	GACGTCGGAGCGAGAAGC
45S_ETS_18_9	GAGGAGAGCGGACGACTG
45S_ETS_18_11	ACGGAGCGGCTTGTCGGA
45S_ETS_18_14	AGAGAACCGCGTGGCAGC
45S_ETS_18_18	AGACGACGGTGCGCAGGA
45S_ETS_18_20	GGATTCGTACGCCGCACT
45S_ETS_18_21	GGCGCTTACGATCGCTGT
45S_ETS_18_28	GGACAGCTCGACGACCAG
45S_ETS_18_31	ACTCACTCGCGAAGGCCG
45S_ETS_18_37	GAGACGACCGAGGAGAGG
45S_ETS_18_42	GCCGAGATCGCTAGGAGC
45S_ETS_18_43	GCCGACGTCACACCGACA
45S_ETS_18_45	GGCGAGACGAACGACAGC
45S_ETS_19_11	AGCACCACGCTACTGACCA
45S_ETS_19_16	ACAGGAGTCCGCACGGAAT
45S_ETS_19_17	ACTATGTCACGGTTAGCGC
45S_ETS_19_18	GTCAACGAGTCACACTCCG
45S_ETS_19_24	GCTTCCTCGTTACATGCCT
45S_ETS_19_25	GGACACGCGAGCTAACCGG
45S_ETS_19_26	GCAACAACGCCACGACAGG
45S_ETS_19_27	GCGATCCGAACGGAGTGAC
45S_ETS_20_1	AGAGGCCAACGCGACACAGT
45S_ETS_20_3	GGAGGCGACGGAAGAGAGAG
45S_ETS_20_4	ACTTGGACGGCAACACAAGC
45S_ETS_20_7	ACGACACCGAACGAACACCT
45S_ETS_20_12	GTATCGACGAGGAGACCGAG
45S_ETS_20_13	GAGAGCGGACGAGAGAGGCA
45S_ETS_20_14	AGACGACGACGGACGGAGAA
45S_ETS_21_4	ACGCCTATCCGCACTCTTCTA
45S_ETS_22_1	AGCAAGACCGATAACTTCCAGC
45S_ETS_22_3	GGAGCGAGTACACAGACAGAGA
45S_ITS_18_1	GAGGTGTGCGAGGTGAGG
45S_ITS_18_2	GTTCGCGGTGCCTCTACC
45S_ITS_18_3	GACCGCAACACCACAACG
45S_ITS_18_4	GGCACGAACGGAGAGCGG
45S_ITS_18_6	GACTAGGACCAGCGCGGA
45S_ITS_18_13	GGCGAGACGAGGTTGAGA
45S_ITS_18_14	GAACGCGGAGACCGGAGC
45S_ITS_18_19	ATTCTCCGGTCTCGCCGT
45S_ITS_19_2	GTATACGGCAACCGGCTAG
45S_ITS_19_9	GACAGACGTACGGACGCGG
45S_ITS_20_1	AGCTACTCGACACTCGTGTA
45S_ITS_20_2	GTCTCTACAGAGGACTACGC
45S_ITS_20_4	GTGCGTTAGTGAGGCGATCA
45S_ITS_20_5	GCGGAGAGGAAGGCGAGAGA
45S_ITS_21_2	GACAAGACGCAACAGGAACGG

## Sheet: NEAT1 set
Table S1. Oligonucleotide probe sets used in this study. Related to Step 20 of the "Before you begin" section and the Key resources table.
Oligonucleotide name	Sequence, 5' to 3'
Neat1_5'_G1	TGCGGATATTTTCCATGCAG
Neat1_5'_G2	TGTAACTTTCAGCTGGATGG
Neat1_5'_G3	ACAAACCACGGTCCATGAAG
Neat1_5'_G4	ATCTGCAGGCATCAATTGAG
Neat1_5'_G5	TTCATGGGCTCTGGAACAAG
Neat1_5'_G6	CAAACAGGTGGGTAGGTGAG
Neat1_5'_G7	CCAGGAGGAAGCTGGTAAAG
Neat1_5'_G8	CTCTGAAACAGGCTGTCTTG
Neat1_5'_G9	CAGCGAAGGATGCTGATCTG
Neat1_5'_G10	AACCACCTAAGTTGCTAAGG
Neat1_5'_G11	CATGTAGTAAAGGCACCTCG
Neat1_5'_G12	ATTTCACAACAGCATACCCG
Neat1_5'_T1	GATGCAGCATCTGAAAACCT
Neat1_5'_T2	CCAAGTTATTTCATCAGGCT
Neat1_5'_T3	CACAACACAATGACACCCTT
Neat1_5'_T4	CCTTTGGTTCTCGGAAAACT
Neat1_5'_T5	CTCTAAATCCCAACGACAGT
Neat1_5'_T6	CCCATACATGCGTGACTAAT
Neat1_5'_C1	TCGTCTCATCTAACTCAGTC
Neat1_5'_C2	CAAGTTGAAGATTAGCCCTC
Neat1_5'_C3	AAGTTCAGTTCCACAAGACC
Neat1_5'_C4	TTAACTCCACATCACTCCTC
Neat1_5'_C5	CTGTCAAACATGCTAGGTGC
Neat1_5'_C6	AAGCGTTGGTCAATGTTGTC
Neat1_5'_C7	TTACCAACAATACCGACTCC
Neat1_5'_C8	AAACTAGTATGACCGGAGGC
Neat1_5'_C9	TGTTCTACAGCTTAGGGATC
Neat1_5'_C10	AATGACCAACTTGTACCCTC
Neat1_5'_C11	CACAATGCCCAAACTAGACC
Neat1_5'_C12	CTCCTAGTAATCTGCAATGC
Neat1_5'_C13	AAAGAGCACTACCGGTGTAC
Neat1_5'_C14	ACTGTATCTCTAACCAACCC
Neat1_5'_C15	CTAAGCAACTTCTCACTTCC
Neat1_5'_C16	TGTGAGATGGCATCACACAC
Neat1_5'_C17	TCACTTGATAACACCCACAC
Neat1_5'_C18	AGAAGAGCCCATCTAATCTC
Neat1_5'_A1	AGCCCTTGGTCTGGAAAAAA
Neat1_5'_A2	CAGGCCGAGCGAAAATTACA
Neat1_5'_A3	GTGGAGTGAGCTCACAAGAA
Neat1_5'_A4	CTTACCAGATGACCAGGTAA
Neat1_5'_A5	TCGCCATGAGGAACACTATA
Neat1_5'_A6	AGCAAGGCCTGGAAACAGAA
Neat1_5'_A7	TTGAAGCAAGGTTCCAAGCA
Neat1_5'_A8	CGTTGTGGCATCAACGTTAA
Neat1_5'_A9	TCCTCTTACTAGAATGCCAA
Neat1_5'_A10	CTTCTCCGAGAAACGCACAA
Neat1_5'_A11	GATGTGTTTCTAAGGCACGA
Neat1_5'_A12	CCAGTACTTTCAACCATCTA
